# Supplementary material for: Is multiple nest building an adequate strategy to cope with inter-species nest usurpation?
Source: BMC Evol Biol. 2016 May 6;16:97. doi: 10.1186/s12862-016-0671-7 (PMC4858914; doi:10.1186/s12862-016-0671-7)
Supplement: Supplementary file 1 — Supplementary material. (XLSX 64 kb) [file 12862_2016_671_MOESM1_ESM.xlsx]

## Sheet: nests
FID	year	nestID	territoryID	breeding.time	lay.month.nb	lay.month	productivity	geese.present	harassment	usurpation	gscore	fem.morph	male.morph
1	2000	HTF1-1	Higher Tokai	early	5	May	0	0	0	0	0	dark	light
2	2000	LTF1-1	Lower Tokai 1	early	5	May	2	1	1	0	2	dark	dark
3	2000	MTF1-1	Middle Tokai 1	early	4	Apr	2	0	0	0	0	NA	NA
4	2000	MTF1-1	Middle Tokai 1	late	10	Oct	0	0	0	0	0	NA	NA
5	2001	DH1-1	De Hel	late	9	Sep	2	0	0	0	0	dark	dark
6	2001	HTF1-1	Higher Tokai	early	5	May	1	1	1	1	3	dark	light
7	2001	LS1	Lakeside	late	10	Oct	0	0	0	0	0	dark	NA
8	2001	LTF1-1	Lower Tokai 1	early	5	May	0	1	1	1	3	dark	dark
9	2001	MTF1-1	Middle Tokai 1	late	6	Jun	1	1	1	0	2	dark	dark
10	2001	NEW1-1	Newlands 1	early	4	Apr	1	1	0	0	1	dark	dark
11	2001	NL1-1	Naked Lady	late	7	Jul	0	1	1	1	3	dark	dark
12	2001	PD1	Price Drive	early	4	Apr	2	0	0	0	0	light	dark
13	2001	RM1	Rhodes Memorial 1	late	9	Sep	2	0	0	0	0	light	dark
14	2001	SC1	Stone Church 1	late	8	Aug	2	0	0	0	0	dark	light
15	2001	ZS1	Zonnestraal	late	7	Jul	0	0	0	0	0	dark	NA
16	2002	BC	Bishops Court	late	8	Aug	2	0	0	0	0	dark	dark
17	2002	CF2	Cecilia Forest 1	early	4	Apr	2	0	0	0	0	dark	dark
18	2002	DH1-1	De Hel	late	8	Aug	1	0	0	0	0	dark	dark
19	2002	FW1	Fernwood	late	7	Jul	2	1	1	1	3	dark	dark
20	2002	HTF1-2	Higher Tokai	late	10	Oct	0	1	1	1	3	dark	light
21	2002	KLK1-1	Klein Leeukoppie	late	6	Jun	2	1	1	0	2	dark	dark
22	2002	LS1	Lakeside	late	9	Sep	0	1	1	1	3	dark	NA
23	2002	LTF1-1	Lower Tokai 1	early	4	Apr	3	1	1	0	2	dark	dark
24	2002	LTF1-2	Lower Tokai 1	late	10	Oct	0	1	1	1	3	dark	dark
25	2002	MTF1-2	Middle Tokai 1	early	5	May	1	1	1	0	2	dark	dark
26	2002	NEW1-2	Newlands 1	early	5	May	2	1	0	0	1	dark	dark
27	2002	NL1-2	Naked Lady	late	6	Jun	1	1	1	0	2	light	dark
28	2002	OK1	Orange Kloof	early	4	Apr	2	0	0	0	0	dark	dark
29	2002	PD1	Price Drive	early	4	Apr	0	1	1	0	2	light	dark
30	2002	RM1	Rhodes Memorial 1	late	8	Aug	2	0	0	0	0	light	dark
31	2002	SC2	Stone Church 1	late	8	Aug	1	1	1	1	3	dark	light
32	2002	ZW1	Zwaanswyk Rd	early	4	Apr	2	0	0	0	0	light	dark
33	2003	BC	Bishops Court	early	5	May	0	0	0	0	0	dark	dark
34	2003	CF1	Cecilia Forest 1	early	3	Mar	2	0	0	0	0	dark	dark
35	2003	DH1-1	De Hel	late	9	Sep	1	0	0	0	0	dark	dark
36	2003	HTF1-1	Higher Tokai	late	8	Aug	2	1	0	0	1	dark	dark
37	2003	LS1	Lakeside	late	8	Aug	0	1	1	1	3	dark	dark
38	2003	LTF1-1	Lower Tokai 1	late	7	Jul	0	1	1	1	3	dark	dark
39	2003	MTF2-1	Middle Tokai 2	early	4	Apr	2	1	1	0	2	dark	dark
40	2003	NEW1-2	Newlands 1	early	4	Apr	0	0	0	0	0	dark	dark
41	2003	NEW2-1	Newlands 2	early	4	Apr	2	0	0	0	0	light	light
42	2003	PD2	Price Drive	early	4	Apr	2	1	1	0	2	light	dark
43	2003	PGV1	Pagasvlei	NA	NA	NA	0	0	0	0	0	dark	dark
44	2003	RM1	Rhodes Memorial 1	early	5	May	1	0	0	0	0	NA	NA
45	2003	SC3	Stone Church 1	late	7	Jul	2	1	1	1	3	dark	light
46	2003	TA1-1	Tokai Arboretum	late	9	Sep	3	1	0	0	1	light	dark
47	2003	ZKV1	Zeekoevlei	early	4	Apr	1	0	0	0	0	dark	light
48	2003	ZW1	Zwaanswyk Rd	late	9	Sep	2	0	0	0	0	light	light
49	2003	ZW2	Zwaanswyk Rd	early	3	Mar	2	0	0	0	0	light	dark
50	2004	BC	Bishops Court	late	6	Jun	0	0	0	0	0	dark	dark
51	2004	CF1	Cecilia Forest 1	early	4	Apr	2	1	1	0	2	dark	dark
52	2004	DH1-2	De Hel	late	9	Sep	1	0	0	0	0	dark	dark
53	2004	DP1-1	Deer Park	late	7	Jul	2	0	0	0	0	dark	NA
54	2004	HTF1-1	Higher Tokai	NA	NA	NA	0	1	1	1	3	dark	dark
55	2004	KLK1-2	Klein Leeukoppie	late	9	Sep	2	1	1	1	3	dark	dark
56	2004	LS1	Lakeside	late	8	Aug	0	1	1	1	3	dark	dark
57	2004	LTF1-1	Lower Tokai 1	late	10	Oct	0	1	1	1	3	dark	dark
58	2004	LTF1-2	Lower Tokai 1	early	5	May	3	1	1	1	3	dark	dark
59	2004	MN1	Marlenes Nest	late	8	Aug	1	0	0	0	0	dark	light
60	2004	MTF2-1	Middle Tokai 2	NA	NA	NA	0	1	1	1	3	dark	dark
61	2004	MTF2-2	Middle Tokai 2	NA	NA	NA	0	1	1	1	3	dark	NA
62	2004	NB1	Northern Border	late	9	Sep	2	0	0	0	0	dark	dark
63	2004	NEW2-1	Newlands 2	early	5	May	0	0	0	0	0	light	light
64	2004	NL1-3	Naked Lady	late	9	Sep	1	1	1	0	2	light	dark
65	2004	PD2	Price Drive	early	5	May	2	1	1	0	2	light	dark
66	2004	PGV1	Pagasvlei	late	6	Jun	0	1	1	1	3	dark	dark
67	2004	RM1	Rhodes Memorial 1	late	6	Jun	3	0	0	0	0	light	dark
68	2004	SC3	Stone Church 1	late	7	Jul	2	1	0	0	1	dark	light
69	2004	SPH1	Spilhaus Ave	late	8	Aug	1	0	0	0	0	light	dark
70	2004	TA1-1	Tokai Arboretum	NA	NA	NA	0	1	0	0	1	NA	dark
71	2004	ZKV1	Zeekoevlei	late	7	Jul	0	1	1	0	2	NA	NA
72	2004	ZS2	Zonnestraal	late	7	Jul	0	1	1	1	3	dark	dark
73	2004	ZW2	Zwaanswyk Rd	late	9	Sep	2	1	1	1	3	light	light
74	2005	CF1-3	Cecilia Forest 1	early	4	Apr	1	1	1	0	2	dark	dark
75	2005	CLGC1	Clovelly Golf Course	late	9	Sep	2	1	0	0	1	dark	dark
76	2005	DP1-1	Deer Park	late	7	Jul	2	0	0	0	0	dark	dark
77	2005	FW2	Fernwood	early	5	May	2	1	0	0	1	NA	NA
78	2005	HTF1-3	Higher Tokai	late	9	Sep	0	0	0	0	0	light	dark
79	2005	IMF1	Imhoffs Farm 1	late	8	Aug	3	NA	NA	NA	NA	dark	dark
80	2005	KLK1-3	Klein Leeukoppie	late	8	Aug	2	1	1	1	3	dark	dark
81	2005	LS1	Lakeside	late	8	Aug	2	1	0	0	1	dark	NA
82	2005	LTF1-2	Lower Tokai 1	early	5	May	3	1	1	1	3	dark	dark
83	2005	MN2	Marlenes Nest	late	8	Aug	2	1	1	1	3	dark	dark
84	2005	MTF2-1	Middle Tokai 2	late	8	Aug	0	1	1	1	3	dark	dark
85	2005	MTF2-2	Middle Tokai 2	NA	NA	NA	0	1	1	1	3	dark	dark
86	2005	NB1	Northern Border	late	7	Jul	0	1	1	0	2	dark	dark
87	2005	NEW2-1	Newlands 2	early	4	Apr	1	0	0	0	0	light	light
88	2005	NL1-5	Naked Lady	late	10	Oct	1	1	1	0	2	light	dark
89	2005	PD2	Price Drive	late	7	Jul	0	1	1	1	3	light	dark
90	2005	PS1	Plumstead	late	9	Sep	2	1	1	0	2	light	dark
91	2005	SC2	Stone Church 1	late	8	Aug	2	1	1	0	2	dark	light
92	2005	TA1-2	Tokai Arboretum	late	9	Sep	2	1	0	0	1	light	dark
93	2005	UCT	UCT	late	7	Jul	2	1	0	0	1	dark	dark
94	2005	ZW2	Zwaanswyk Rd	late	9	Sep	1	1	1	1	3	light	light
95	2006	AG	Applegarth	late	7	Jul	3	1	0	0	1	dark	dark
96	2006	CF1-3	Cecilia Forest 1	early	4	Apr	1	0	0	0	0	dark	dark
97	2006	CN1	Constantia Nek	late	8	Aug	2	0	0	0	0	NA	NA
98	2006	DH1-2	De Hel	late	9	Sep	2	1	1	1	3	light	light
99	2006	DP1-1	Deer Park	late	6	Jun	2	0	0	0	0	light	dark
100	2006	FW2	Fernwood	late	8	Aug	2	1	0	0	1	dark	dark
101	2006	GD1	Glen Dirk	early	5	May	2	1	0	0	1	dark	dark
102	2006	GRC1	Groot Constantia	late	10	Oct	0	1	1	1	3	dark	dark
103	2006	IMF1	Imhoffs Farm 1	late	9	Sep	2	1	1	0	2	light	dark
104	2006	LTF1-3	Lower Tokai 1	early	5	May	3	1	0	0	1	dark	dark
105	2006	MN2	Marlenes Nest	late	8	Aug	0	1	1	0	2	dark	dark
106	2006	MN2	Marlenes Nest	late	8	Aug	0	1	1	0	2	dark	dark
107	2006	MTF2-1	Middle Tokai 2	early	5	May	1	1	1	1	3	dark	dark
108	2006	NEW2-1	Newlands 2	NA	NA	NA	0	1	1	1	3	light	light
109	2006	NEWPIC	Newlands Picnic	NA	NA	NA	2	1	0	0	1	dark	NA
110	2006	NL1-5	Naked Lady	late	7	Jul	3	1	0	0	1	light	dark
111	2006	PGV2	Pagasvlei	late	7	Jul	0	1	1	1	3	dark	dark
112	2006	PS1	Plumstead	early	5	May	2	1	1	0	2	light	dark
113	2006	RM1	Rhodes Memorial 1	late	8	Aug	3	0	0	0	0	light	dark
114	2006	RYT2	Ruyteplaats	late	10	Oct	0	1	1	1	3	dark	dark
115	2006	SC2	Stone Church 1	late	8	Aug	3	1	1	1	3	dark	light
116	2006	SPH2	Spilhaus Ave	early	4	Apr	0	1	1	1	3	light	dark
117	2006	TP1-1	Tokai Picnic	late	6	Jun	2	0	0	0	0	light	dark
118	2006	ZS2	Zonnestraal	late	6	Jun	1	1	1	1	3	dark	dark
119	2006	ZW2	Zwaanswyk Rd	late	8	Aug	1	1	1	1	3	light	light
120	2007	AG	Applegarth	late	6	Jun	1	1	1	0	2	dark	dark
121	2007	BGR	Bluegum Ridge	late	7	Jul	1	0	0	0	0	dark	dark
122	2007	BGV	Bergvliet	NA	NA	NA	0	1	1	0	2	dark	dark
123	2007	CF1-3	Cecilia Forest 1	early	4	Apr	0	1	1	1	3	dark	dark
124	2007	CF1-4	Cecilia Forest 1	late	6	Jun	2	1	1	0	2	dark	dark
125	2007	CF1-5	Cecilia Forest 1	late	10	Oct	1	0	0	0	0	dark	dark
126	2007	CHF1-1	Chart Farm	late	6	Jun	1	0	0	0	0	light	dark
127	2007	DP1-1	Deer Park	early	5	May	1	0	0	0	0	light	dark
128	2007	FW2	Fernwood	late	8	Aug	2	1	1	0	2	dark	dark
129	2007	GD1	Glen Dirk	early	3	Mar	2	1	1	0	2	dark	dark
130	2007	HTF1-2	Higher Tokai	NA	NA	NA	0	1	1	1	3	light	dark
131	2007	IMF1	Imhoffs Farm 1	late	8	Aug	3	NA	NA	NA	NA	light	dark
132	2007	KCV	Klein Constantia Vineyards	late	9	Sep	1	1	0	0	1	dark	dark
133	2007	LTF1-3	Lower Tokai 1	early	4	Apr	0	1	0	0	1	dark	dark
134	2007	MTF2-2	Middle Tokai 2	early	4	Apr	2	1	1	1	3	dark	dark
135	2007	NL1-6	Naked Lady	late	9	Sep	1	1	1	0	2	light	dark
136	2007	PGV2	Pagasvlei	NA	NA	NA	0	1	1	1	3	dark	dark
137	2007	PS2	Plumstead	late	8	Aug	0	1	1	0	2	light	dark
138	2007	RM1	Rhodes Memorial 1	late	8	Aug	2	0	0	0	0	light	dark
139	2007	SC2	Stone Church 1	late	9	Sep	2	1	1	1	3	dark	light
140	2007	TA1-3	Tokai Arboretum	late	10	Oct	0	1	1	1	3	dark	dark
141	2007	TP1-1	Tokai Picnic	late	6	Jun	1	1	0	0	1	light	dark
142	2007	ZS1-2	Zonnestraal	late	7	Jul	3	1	1	1	3	dark	dark
143	2007	ZW3	Zwaanswyk Rd	late	10	Oct	0	1	1	1	3	dark	light
144	2008	AC	Alphen Common	early	4	Apr	2	1	0	0	1	light	dark
145	2008	AG	Applegarth	early	5	May	2	0	0	0	0	dark	NA
146	2008	AT	Alphen Trail	late	9	Sep	2	1	0	0	1	dark	light
147	2008	CF1-3	Cecilia Forest 1	early	4	Apr	2	0	0	0	0	dark	dark
148	2008	CFS	Cecilia Forest South	late	6	Jun	2	0	0	0	0	dark	dark
149	2008	CHF1-1	Chart Farm	early	4	Apr	3	0	0	0	0	light	dark
150	2008	CLGC2	Clovelly	late	9	Sep	2	1	1	1	3	dark	dark
151	2008	DH1-2	De Hel	late	8	Aug	0	1	1	1	3	light	dark
152	2008	DP1-1	Deer Park	early	5	May	3	1	0	0	1	light	dark
153	2008	FW2	Fernwood	early	4	Apr	2	1	1	0	2	dark	dark
154	2008	GD2	Glen Dirk	NA	NA	NA	0	0	0	0	0	dark	dark
155	2008	HTF1-2	Higher Tokai	late	7	Jul	2	1	0	0	1	light	dark
156	2008	IMF1	Imhoffs Farm 1	late	8	Aug	1	1	1	0	2	light	dark
157	2008	IMF2-1	Imhoffs Farm 2	late	8	Aug	1	0	0	0	0	dark	dark
158	2008	KCV	Klein Constantia Vineyards	late	10	Oct	0	1	1	1	3	dark	dark
159	2008	LTF1-2	Lower Tokai 1	late	10	Oct	0	1	1	0	2	dark	dark
160	2008	LTF1-2	Lower Tokai 1	NA	NA	NA	0	1	0	0	1	dark	dark
161	2008	LTF1-3	Lower Tokai 1	late	7	Jul	0	1	1	0	2	dark	light
162	2008	LTF1-3	Lower Tokai 1	late	8	Aug	0	1	1	0	2	dark	dark
163	2008	MN2	Marlenes Nest	late	6	Jun	2	1	1	0	2	light	dark
164	2008	NB3	Northern Border	late	10	Oct	1	1	0	0	1	dark	light
165	2008	NEW1-6	Newlands 1	late	6	Jun	2	0	0	0	0	dark	dark
166	2008	NEW2-1	Newlands 2	late	6	Jun	2	0	0	0	0	dark	dark
167	2008	NL1-6	Naked Lady	late	9	Sep	1	1	0	0	1	light	dark
168	2008	PGV1	Pagasvlei	late	6	Jun	0	1	1	1	3	dark	dark
169	2008	RM1	Rhodes Memorial 1	late	8	Aug	0	0	0	0	0	light	dark
170	2008	RYT3	Ruyteplaats	late	10	Oct	2	1	0	0	1	dark	dark
171	2008	SC4	Stone Church 1	late	8	Aug	3	1	1	0	2	dark	light
172	2008	SCD	Southern Cross Drive	late	8	Aug	1	0	0	0	0	light	dark
173	2008	SCR	Sunnycroft	late	8	Aug	2	0	0	0	0	dark	light
174	2008	TP1-1	Tokai Picnic	early	3	Mar	3	1	1	0	2	light	dark
175	2008	ZKV2	Zeekoevlei	late	10	Oct	1	0	0	0	0	dark	light
176	2008	ZS1-2	Zonnestraal	late	7	Jul	3	1	0	0	1	dark	dark
177	2008	ZW3	Zwaanswyk Rd	late	8	Aug	0	1	0	0	1	dark	dark
178	2009	AC	Alphen Common	late	8	Aug	0	1	1	1	3	light	dark
179	2009	AG	Applegarth	late	9	Sep	1	1	1	1	3	light	light
180	2009	AT	Alphen Trail	late	7	Jul	1	1	1	1	3	dark	light
181	2009	CF1-6	Cecilia Forest 1	early	4	Apr	2	1	1	0	2	dark	dark
182	2009	CFS	Cecilia Forest South	early	5	May	2	0	0	0	0	dark	dark
183	2009	CHF1-1	Chart Farm	early	5	May	3	0	0	0	0	light	NA
184	2009	CLGC2	Clovelly	late	9	Sep	2	1	1	0	2	dark	dark
185	2009	CN2	Constantia Nek	early	5	May	1	0	0	0	0	dark	dark
186	2009	DH1-2	De Hel	NA	NA	NA	0	1	1	1	3	light	dark
187	2009	DP1-1	Deer Park	early	5	May	2	1	0	0	1	light	NA
188	2009	FW1	Fernwood	early	4	Apr	3	1	0	0	1	dark	dark
189	2009	GD3	Glen Dirk	NA	NA	NA	0	1	0	0	1	dark	dark
190	2009	HTF1-2	Higher Tokai	early	5	May	0	1	1	1	3	light	dark
191	2009	IMF1	Imhoffs Farm 1	late	8	Aug	0	1	1	1	3	light	dark
192	2009	KCV	Klein Constantia Vineyards	late	10	Oct	0	1	1	1	3	dark	dark
193	2009	KLK1-4	Klein Leeukoppie	NA	NA	NA	0	1	1	1	3	dark	dark
194	2009	LTF1-4	Lower Tokai 1	late	9	Sep	0	1	1	1	3	dark	dark
195	2009	LTF2-1	Lower Tokai 2	late	8	Aug	0	1	0	0	1	dark	dark
196	2009	MGC	Mowbray Golf Course	late	9	Sep	0	1	0	0	1	dark	light
197	2009	MN2	Marlenes Nest	early	5	May	3	1	1	1	3	light	dark
198	2009	MTF1-2	Middle Tokai 1	late	6	Jun	2	1	1	0	2	dark	dark
199	2009	NB3	Northern Border	NA	NA	NA	0	1	1	1	3	dark	light
200	2009	NEW1-6	Newlands 1	late	6	Jun	2	1	0	0	1	dark	dark
201	2009	NEW2-1	Newlands 2	late	6	Jun	1	1	1	1	3	dark	dark
202	2009	NEW3-1	Newlands 3	early	5	May	2	0	0	0	0	NA	NA
203	2009	NL1-6	Naked Lady	late	9	Sep	1	1	0	0	1	light	dark
204	2009	OT1	Ottery Tech	late	7	Jul	1	1	0	0	1	light	dark
205	2009	PGV1	Pagasvlei	late	6	Jun	0	1	1	1	3	dark	dark
206	2009	PGV3	Pagasvlei	late	10	Oct	0	1	1	1	3	dark	dark
207	2009	RM1	Rhodes Memorial 1	late	8	Aug	2	1	0	0	1	dark	dark
208	2009	RYT3	Ruyteplaats	late	9	Sep	2	1	0	0	1	dark	dark
209	2009	SC3	Stone Church 1	late	8	Aug	3	1	1	0	2	dark	light
210	2009	SCD	Southern Cross Drive	late	9	Sep	3	0	0	0	0	light	dark
211	2009	SCR	Sunnycroft	late	9	Sep	2	1	0	0	1	dark	light
212	2009	TA1-4	Tokai Arboretum	early	5	May	0	1	1	1	3	dark	dark
213	2009	TP1-1	Tokai Picnic	early	5	May	1	1	1	1	3	light	dark
214	2009	WL	Westlake Golf	late	8	Aug	1	1	1	1	3	dark	light
215	2009	ZKV2	Zeekoevlei	late	7	Jul	2	0	0	0	0	dark	light
216	2009	ZS1-2	Zonnestraal	late	7	Jul	1	1	1	0	2	dark	dark
217	2009	ZW3	Zwaanswyk Rd	late	8	Aug	1	1	1	0	2	dark	dark
218	2010	AC	Alphen Common	early	4	Apr	1	1	1	0	2	light	dark
219	2010	AC	Alphen Common	late	8	Aug	1	1	0	0	1	light	dark
220	2010	AG	Applegarth	late	9	Sep	0	1	1	1	3	light	dark
221	2010	AN	Audreys Nest	NA	NA	NA	2	1	0	0	1	light	dark
222	2010	AT	Alphen Trail	early	5	May	1	1	0	0	1	dark	light
223	2010	BCE	Bishops Court East	early	5	May	3	0	0	0	0	dark	dark
224	2010	BGV	Bergvliet	late	7	Jul	2	1	0	0	1	dark	dark
225	2010	CF1-1	Cecilia Forest 1	early	4	Apr	0	0	0	0	0	dark	dark
226	2010	CF1-6	Cecilia Forest 1	late	7	Jul	1	1	0	0	1	dark	dark
227	2010	CFS	Cecilia Forest South	late	6	Jun	0	0	0	0	0	dark	dark
228	2010	CHF1-1	Chart Farm	early	4	Apr	2	0	0	0	0	light	dark
229	2010	CLGC2	Clovelly	late	8	Aug	3	1	0	0	1	dark	NA
230	2010	CN2	Constantia Nek	early	5	May	0	1	0	0	1	dark	dark
231	2010	DH1-2	De Hel	early	4	Apr	3	1	0	0	1	light	dark
232	2010	DP1-2	Deer Park	late	7	Jul	2	1	1	0	2	dark	dark
233	2010	FW3	Fernwood	early	5	May	3	1	0	0	1	dark	dark
234	2010	GCA1	Glen Cairn	late	7	Jul	2	0	0	0	0	dark	light
235	2010	HTF1-2	Higher Tokai	early	4	Apr	1	1	1	0	2	light	dark
236	2010	IMF1	Imhoffs Farm 1	late	9	Sep	0	1	1	0	2	light	NA
237	2010	IMF2-2	Imhoffs Farm 2	late	7	Jul	1	1	1	0	2	dark	dark
238	2010	KCV	Klein Constantia Vineyards	late	9	Sep	0	1	1	1	3	dark	dark
239	2010	KLK1-4	Klein Leeukoppie	late	8	Aug	2	1	0	0	1	dark	dark
240	2010	KR1-2	Klip Road Cemetery	NA	NA	NA	0	1	1	1	3	dark	dark
241	2010	LTF1-3	Lower Tokai 1	NA	NA	NA	0	1	0	0	1	dark	dark
242	2010	LTF1-5	Lower Tokai 1	NA	NA	NA	0	0	0	0	0	dark	dark
243	2010	LTF1-6	Lower Tokai 1	NA	NA	NA	0	1	1	1	3	dark	dark
244	2010	LTF1-7	Lower Tokai 1	NA	NA	NA	0	0	0	0	0	dark	dark
245	2010	MN2	Marlenes Nest	late	9	Sep	2	1	1	1	3	light	dark
246	2010	MTF2-3	Middle Tokai 2	late	9	Sep	2	0	0	0	0	dark	dark
247	2010	NEW1-6	Newlands 1	late	9	Sep	0	1	1	1	3	dark	dark
248	2010	NEW1-6	Newlands 1	late	7	Jul	0	1	1	1	3	dark	dark
249	2010	NEW2-1	Newlands 2	early	5	May	1	1	1	1	3	dark	dark
250	2010	NEW3-1	Newlands 3	early	4	Apr	2	1	0	0	1	dark	dark
251	2010	NEWPIC	Newlands Picnic	early	5	May	3	0	0	0	0	dark	dark
252	2010	NL1-6	Naked Lady	late	9	Sep	1	1	0	0	1	light	dark
253	2010	OT1	Ottery Tech	early	5	May	3	0	0	0	0	light	dark
254	2010	PDK	Perdekloof	late	9	Sep	2	1	0	0	1	dark	dark
255	2010	PGV1	Pagasvlei	late	7	Jul	0	1	1	1	3	dark	dark
256	2010	RM2	Rhodes Memorial 1	late	9	Sep	1	0	0	0	0	dark	dark
257	2010	RR1	Rifle Range	late	7	Jul	0	0	0	0	0	dark	light
258	2010	RR2	Rifle Range	late	8	Aug	2	0	0	0	0	dark	light
259	2010	RYT3	Ruyteplaats	late	8	Aug	2	0	0	0	0	dark	dark
260	2010	SC3	Stone Church 1	late	8	Aug	1	1	0	0	1	dark	light
261	2010	SCD	Southern Cross Drive	NA	NA	NA	0	0	0	0	0	light	dark
262	2010	SCD	Southern Cross Drive	late	9	Sep	2	0	0	0	0	light	dark
263	2010	SCR	Sunnycroft	late	8	Aug	3	1	0	0	1	dark	light
264	2010	SH1	Sonnehof 1	late	6	Jun	2	0	0	0	0	NA	NA
265	2010	TA1-3	Tokai Arboretum	early	5	May	2	1	0	0	1	dark	dark
266	2010	TA1-4	Tokai Arboretum	early	4	Apr	0	1	0	0	1	dark	dark
267	2010	TG	The Glen	late	8	Aug	2	0	0	0	0	dark	dark
268	2010	TP1-1	Tokai Picnic	early	5	May	2	1	1	0	2	light	dark
269	2010	WL	Westlake Golf	late	6	Jun	3	1	0	0	1	dark	light
270	2010	ZKV2	Zeekoevlei	late	10	Oct	0	0	0	0	0	dark	light
271	2010	ZKV2	Zeekoevlei	early	4	Apr	3	0	0	0	0	dark	light
272	2010	ZS1-2	Zonnestraal	late	7	Jul	2	1	1	0	2	dark	dark
273	2011	AC	Alphen Common	late	6	Jun	0	1	1	1	3	light	dark
274	2011	AN	Audreys Nest	late	8	Aug	3	1	0	0	1	light	dark
275	2011	AT	Alphen Trail	early	5	May	2	1	0	0	1	dark	light
276	2011	BCE	Bishops Court East	early	4	Apr	2	0	0	0	0	dark	dark
277	2011	BGV	Bergvliet	late	6	Jun	2	1	0	0	1	dark	dark
278	2011	CF1-7	Cecilia Forest 1	late	7	Jul	0	1	1	0	2	dark	dark
279	2011	CLGC2	Clovelly	late	9	Sep	2	0	0	0	0	dark	dark
280	2011	DP1-2	Deer Park	late	6	Jun	2	1	0	0	1	dark	dark
281	2011	DSB	Dassenberg	early	4	Apr	2	0	0	0	0	dark	NA
282	2011	FW2	Fernwood	late	7	Jul	1	1	1	1	3	dark	dark
283	2011	GCA1	Glen Cairn	late	8	Aug	2	1	1	1	3	dark	light
284	2011	GCA2	Glen Cairn	NA	NA	NA	0	1	1	1	3	dark	light
285	2011	GRC2	Groot Constantia	late	8	Aug	2	1	0	0	1	dark	dark
286	2011	HRC	Harcroft	late	9	Sep	1	1	1	1	3	dark	light
287	2011	HTF1-2	Higher Tokai	late	6	Jun	0	1	1	1	3	light	dark
288	2011	IMF1	Imhoffs Farm 1	late	8	Aug	2	1	1	0	2	light	dark
289	2011	IMF2-2	Imhoffs Farm 2	late	7	Jul	1	1	0	0	1	dark	dark
290	2011	KCV	Klein Constantia Vineyards	NA	NA	NA	1	0	0	0	0	dark	dark
291	2011	KLK1-4	Klein Leeukoppie	late	9	Sep	1	1	0	0	1	dark	dark
292	2011	KR1-3	Klip Road Cemetery	late	10	Oct	0	1	0	0	1	dark	dark
293	2011	LTF1-8	Lower Tokai 1	late	9	Sep	0	1	1	0	2	light	dark
294	2011	MN2	Marlenes Nest	late	8	Aug	2	1	1	1	3	light	dark
295	2011	MTF2-3	Middle Tokai 2	late	9	Sep	1	1	0	0	1	dark	dark
296	2011	NEW1-6	Newlands 1	late	7	Jul	2	1	1	0	2	dark	dark
297	2011	NEW3-1	Newlands 3	early	5	May	2	1	0	0	1	dark	dark
298	2011	NEWPIC	Newlands Picnic	early	4	Apr	3	0	0	0	0	dark	dark
299	2011	NL1-6	Naked Lady	late	10	Oct	2	1	1	0	2	light	dark
300	2011	OK2	Orange Kloof	late	9	Sep	2	0	0	0	0	dark	dark
301	2011	OT1	Ottery Tech	late	6	Jun	2	1	0	0	1	light	dark
302	2011	PDK	Perdekloof	late	9	Sep	0	1	1	1	3	dark	dark
303	2011	PGV3	Pagasvlei	late	8	Aug	0	1	1	1	3	dark	dark
304	2011	PV	Princessvlei	late	7	Jul	0	1	1	0	2	dark	dark
305	2011	RM2	Rhodes Memorial 1	late	8	Aug	2	0	0	0	0	dark	dark
306	2011	RYT3	Ruyteplaats	late	9	Sep	2	1	0	0	1	dark	dark
307	2011	SC5	Stone Church 1	late	10	Oct	0	1	0	0	1	light	light
308	2011	SCD	Southern Cross Drive	late	8	Aug	3	1	1	1	3	light	dark
309	2011	SCR	Sunnycroft	late	7	Jul	3	1	0	0	1	dark	light
310	2011	SH2	Sonnehof 1	late	8	Aug	2	1	0	0	1	light	light
311	2011	TA1-4	Tokai Arboretum	late	9	Sep	2	1	1	0	2	dark	dark
312	2011	TBK	Tamboers Kloof	late	6	Jun	2	1	1	0	2	dark	dark
313	2011	TG	The Glen	late	8	Aug	3	0	0	0	0	dark	dark
314	2011	TP1-1	Tokai Picnic	late	8	Aug	0	1	1	1	3	light	dark
315	2011	WL	Westlake Golf	late	7	Jul	0	1	1	0	2	dark	light
316	2011	ZKV2	Zeekoevlei	early	5	May	2	0	0	0	0	dark	light
317	2011	ZS2	Zonnestraal	late	9	Sep	3	1	0	0	1	dark	light
318	2011	ZS3	Zonnestraal	early	5	May	1	1	1	1	3	dark	dark
319	2012	AC	Alphen Common	early	4	Apr	1	1	0	0	1	light	dark
320	2012	AC	Alphen Common	late	9	Sep	3	1	0	0	1	light	dark
321	2012	AN	Audreys Nest	late	7	Jul	3	1	0	0	1	light	dark
322	2012	BCE	Bishops Court East	early	4	Apr	1	1	0	0	1	dark	dark
323	2012	BCE	Bishops Court East	late	8	Aug	2	1	0	0	1	dark	dark
324	2012	BGV	Bergvliet	late	9	Sep	2	1	0	0	1	dark	dark
325	2012	CF1-7	Cecilia Forest 1	late	9	Sep	0	0	0	0	0	light	dark
326	2012	CHF1-1	Chart Farm	early	5	May	2	1	1	0	2	dark	light
327	2012	CLGC2	Clovelly	late	8	Aug	0	1	1	1	3	dark	dark
328	2012	DP1-2	Deer Park	early	5	May	2	0	0	0	0	dark	dark
329	2012	DWP	Dewaal Park	early	5	May	1	1	1	0	2	light	light
330	2012	FW3	Fernwood	late	6	Jun	2	1	1	0	2	dark	dark
331	2012	GCA3	Glen Cairn	late	7	Jul	1	0	0	0	0	dark	light
332	2012	GD1	Glen Dirk	early	4	Apr	2	1	0	0	1	dark	dark
333	2012	HTF1-2	Higher Tokai	late	8	Aug	0	1	1	0	2	light	dark
334	2012	IMF1	Imhoffs Farm 1	NA	NA	NA	0	1	1	1	3	light	NA
335	2012	IMF2-2	Imhoffs Farm 2	late	9	Sep	3	1	0	0	1	dark	dark
336	2012	KCV	Klein Constantia Vineyards	late	9	Sep	0	1	0	0	1	dark	dark
337	2012	KR1-3	Klip Road Cemetery	late	6	Jun	0	0	0	0	0	dark	dark
338	2012	LPV1-1	Little Princessvlei	late	8	Aug	1	1	0	0	1	light	dark
339	2012	LSR	Lesueur	late	7	Jul	2	0	0	0	0	dark	light
340	2012	LTF1-9	Lower Tokai 1	late	9	Sep	2	0	0	0	0	light	dark
341	2012	MN2	Marlenes Nest	late	7	Jul	1	1	1	1	3	light	dark
342	2012	MTF2-3	Middle Tokai 2	late	9	Sep	0	1	0	0	1	dark	dark
343	2012	NEW1-6	Newlands 1	early	5	May	1	0	0	0	0	dark	dark
344	2012	NEW2-1	Newlands 2	late	9	Sep	0	0	0	0	0	dark	dark
345	2012	NEW3-1	Newlands 3	early	4	Apr	1	0	0	0	0	dark	dark
346	2012	NEW4-1	Newlands 4	late	6	Jun	1	1	0	0	1	dark	dark
347	2012	NEWPIC	Newlands Picnic	early	5	May	3	0	0	0	0	dark	dark
348	2012	NL1-6	Naked Lady	late	10	Oct	0	1	0	0	1	light	dark
349	2012	OA	Oakley Avenue	late	9	Sep	0	1	1	1	3	dark	dark
350	2012	OK2	Orange Kloof	late	9	Sep	3	0	0	0	0	dark	dark
351	2012	PGV3	Pagasvlei	late	9	Sep	0	1	1	1	3	dark	dark
352	2012	PV	Princessvlei	late	9	Sep	0	0	0	0	0	dark	dark
353	2012	RM2	Rhodes Memorial 1	late	7	Jul	3	0	0	0	0	dark	dark
354	2012	RYT3	Ruyteplaats	late	9	Sep	2	0	0	0	0	dark	light
355	2012	SC1-3	Stone Church 1	late	10	Oct	2	1	0	0	1	light	light
356	2012	SC5	Stone Church 1	late	8	Aug	0	1	0	0	1	light	light
357	2012	SCD	Southern Cross Drive	late	8	Aug	1	1	1	1	3	light	dark
358	2012	SCR	Sunnycroft	late	8	Aug	2	1	0	0	1	dark	dark
359	2012	SH1-3	Sonnehof 1	early	5	May	2	1	1	0	2	light	light
360	2012	SPH3	Spilhaus Ave	late	10	Oct	0	0	0	0	0	light	dark
361	2012	TA1-4	Tokai Arboretum	early	5	May	1	1	1	1	3	dark	dark
362	2012	TBK	Tamboers Kloof	early	5	May	2	0	0	0	0	dark	dark
363	2012	TG	The Glen	late	8	Aug	2	0	0	0	0	dark	dark
364	2012	TP1-2	Tokai Picnic	late	6	Jun	2	1	0	0	1	light	dark
365	2012	ZKV2	Zeekoevlei	late	6	Jun	1	0	0	0	0	dark	light
366	2012	ZS1-2	Zonnestraal	late	9	Sep	0	1	1	1	3	dark	dark
367	2012	ZS2	Zonnestraal	late	9	Sep	0	1	1	1	3	dark	light
368	2013	AN	Audreys Nest	late	6	Jun	1	1	1	0	2	light	dark
369	2013	AT	Alphen Trail	late	7	Jul	0	1	1	0	2	dark	light
370	2013	AT	Alphen Trail	late	8	Aug	3	1	0	0	1	dark	light
371	2013	BCE	Bishops Court East	late	7	Jul	2	0	0	0	0	dark	dark
372	2013	BGV	Bergvliet	late	7	Jul	2	1	0	0	1	dark	dark
373	2013	CHF1-2	Chart Farm	late	6	Jun	0	1	0	0	1	dark	light
374	2013	CHF1-2	Chart Farm	late	9	Sep	0	1	0	0	1	dark	light
375	2013	DP1-2	Deer Park	late	7	Jul	2	0	0	0	0	dark	dark
376	2013	DWP	Dewaal Park	late	7	Jul	1	0	0	0	0	light	light
377	2013	FW2	Fernwood	late	7	Jul	1	1	0	0	1	dark	dark
378	2013	FW3	Fernwood	NA	NA	NA	0	1	1	1	3	NA	dark
379	2013	GCA3	Glen Cairn	NA	NA	NA	0	1	0	0	1	dark	light
380	2013	GCA4	Glen Cairn	late	9	Sep	1	1	0	0	1	dark	light
381	2013	GD1	Glen Dirk	early	3	Mar	1	1	0	0	1	dark	dark
382	2013	HRC	Harcroft	late	9	Sep	0	1	1	1	3	dark	dark
383	2013	HRC	Harcroft	late	7	Jul	0	1	0	0	1	dark	dark
384	2013	HTF1-2	Higher Tokai	late	6	Jun	0	1	1	1	3	light	dark
385	2013	IMF1	Imhoffs Farm 1	late	9	Sep	2	0	0	0	0	light	light
386	2013	IMF2-2	Imhoffs Farm 2	early	5	May	1	1	0	0	1	dark	dark
387	2013	KLK1-4	Klein Leeukoppie	early	5	May	2	1	0	0	1	dark	dark
388	2013	KR1-4	Klip Road Cemetery	late	9	Sep	0	1	0	0	1	dark	dark
389	2013	LTF1-8	Lower Tokai 1	late	8	Aug	2	1	0	0	1	light	dark
390	2013	MN2	Marlenes Nest	late	7	Jul	2	1	1	0	2	light	dark
391	2013	NEW1-7	Newlands 1	late	7	Jul	2	0	0	0	0	dark	dark
392	2013	NEW3-1	Newlands 3	early	5	May	0	0	0	0	0	dark	dark
393	2013	NEW4-2	Newlands 4	early	5	May	2	1	0	0	1	NA	NA
394	2013	NEWPIC	Newlands Picnic	early	4	Apr	2	1	1	0	2	dark	dark
395	2013	NL1-6	Naked Lady	late	10	Oct	0	0	0	0	0	light	dark
396	2013	OA	Oakley Avenue	late	7	Jul	2	1	0	0	1	light	dark
397	2013	OK2	Orange Kloof	late	9	Sep	2	0	0	0	0	dark	NA
398	2013	PGV4	Pagasvlei	NA	NA	NA	1	1	0	0	1	dark	NA
399	2013	RM1-2	Rhodes Memorial 1	late	9	Sep	0	0	0	0	0	dark	dark
400	2013	RYT3	Ruyteplaats	late	8	Aug	2	0	0	0	0	dark	light
401	2013	SC5	Stone Church 1	late	8	Aug	0	1	0	0	1	light	light
402	2013	SCR	Sunnycroft	late	7	Jul	2	0	0	0	0	dark	dark
403	2013	SH1-3	Sonnehof 1	late	8	Aug	1	1	1	1	3	light	light
404	2013	SPH3	Spilhaus Ave	late	9	Sep	0	0	0	0	0	dark	dark
405	2013	TA1-7	Tokai Arboretum	early	5	May	0	1	1	0	2	dark	dark
406	2013	TBK	Tamboers Kloof	late	8	Aug	1	0	0	0	0	dark	dark
407	2013	TG	The Glen	late	7	Jul	0	0	0	0	0	dark	dark
408	2013	TP1-3	Tokai Picnic	late	10	Oct	1	0	0	0	0	dark	NA
409	2013	WL	Westlake Golf	late	8	Aug	2	1	0	0	1	dark	light
410	2013	ZKV2	Zeekoevlei	late	9	Sep	0	0	0	0	0	dark	light
411	2013	ZS2	Zonnestraal	late	10	Oct	0	1	1	0	2	dark	light
412	2013	ZS3	Zonnestraal	late	9	Sep	0	1	1	1	3	dark	dark

## Sheet: territory
FID	year	territoryID	nb.nests	productivity	geese.present	harassment	usurpation	gscore	female.morph	male.morph
1	2000	Higher Tokai	1	0	0	0	0	0	dark	light
2	2000	Lower Tokai 1	1	2	1	1	0	2	dark	dark
3	2000	Middle Tokai 1	1	2	0	0	0	0	NA	NA
4	2001	Cecilia Forest 1	1	0	1	1	1	3	dark	dark
5	2001	De Hel	1	2	0	0	0	0	dark	dark
6	2001	Higher Tokai	1	1	1	1	1	3	dark	light
7	2001	Lakeside	1	0	0	0	0	0	dark	NA
8	2001	Lower Tokai 1	1	0	1	1	1	3	dark	dark
9	2001	Middle Tokai 1	1	1	1	1	0	2	dark	dark
10	2001	Naked Lady	1	0	1	1	1	3	dark	dark
11	2001	Newlands 1	1	1	1	0	0	1	dark	dark
12	2001	Orange Kloof	1	0	0	0	0	0	dark	dark
13	2001	Price Drive	1	2	0	0	0	0	light	dark
14	2001	Rhodes Memorial 1	1	2	0	0	0	0	light	dark
15	2001	Stone Church 1	1	2	0	0	0	0	dark	light
16	2001	Zonnestraal	1	0	0	0	0	0	dark	NA
17	2002	Bishops Court	1	2	0	0	0	0	dark	dark
18	2002	Cecilia Forest 1	1	2	0	0	0	0	dark	dark
19	2002	De Hel	1	1	0	0	0	0	dark	dark
20	2002	Fernwood	1	2	1	1	1	3	dark	dark
21	2002	Higher Tokai	2	0	1	1	1	3	dark	light
22	2002	Klein Leeukoppie	1	2	1	1	0	2	dark	dark
23	2002	Lakeside	1	0	1	1	1	3	dark	NA
24	2002	Lower Tokai 1	2	3	1	1	1	3	dark	dark
25	2002	Middle Tokai 1	2	1	1	1	0	2	dark	dark
26	2002	Naked Lady	2	1	1	1	0	2	light	dark
27	2002	Newlands 1	1	2	1	0	0	1	dark	dark
28	2002	Newlands 2	1	0	0	0	0	0	light	light
29	2002	Orange Kloof	1	2	0	0	0	0	dark	dark
30	2002	Price Drive	1	0	1	1	0	2	light	dark
31	2002	Rhodes Memorial 1	1	2	0	0	0	0	light	dark
32	2002	Stone Church 1	2	1	1	1	1	3	dark	light
33	2002	Zeekoevlei	1	0	0	0	0	0	dark	dark
34	2002	Zonnestraal	2	0	1	1	1	3	dark	dark
35	2002	Zwaanswyk Rd	1	2	0	0	0	0	light	dark
36	2003	Bishops Court	1	0	0	0	0	0	dark	dark
37	2003	Cecilia Forest 1	1	2	0	0	0	0	dark	dark
38	2003	De Hel	1	1	0	0	0	0	dark	dark
39	2003	Deer Park	1	0	0	0	0	0	light	dark
40	2003	Fernwood	1	0	0	0	0	0	dark	dark
41	2003	Higher Tokai	2	2	1	0	0	1	dark	dark
42	2003	Klein Leeukoppie	1	0	1	0	0	1	dark	dark
43	2003	Lakeside	1	0	1	1	1	3	dark	dark
44	2003	Lower Tokai 1	2	0	1	1	1	3	dark	dark
45	2003	Middle Tokai 1	2	0	1	1	1	3	NA	dark
46	2003	Middle Tokai 2	1	2	1	1	0	2	dark	dark
47	2003	Newlands 1	1	0	0	0	0	0	dark	dark
48	2003	Newlands 2	1	2	0	0	0	0	light	light
49	2003	Pagasvlei	1	0	0	0	0	0	dark	dark
50	2003	Price Drive	1	2	1	1	0	2	light	dark
51	2003	Rhodes Memorial 1	1	1	0	0	0	0	NA	NA
52	2003	Stone Church 1	3	2	1	1	1	3	dark	light
53	2003	Tokai Arboretum	1	3	1	0	0	1	light	dark
54	2003	Zeekoevlei	1	1	0	0	0	0	dark	light
55	2003	Zonnestraal	2	0	1	1	1	3	dark	dark
56	2003	Zwaanswyk Rd	2	4	0	0	0	0	light	light
57	2004	Bishops Court	1	0	0	0	0	0	dark	dark
58	2004	Cecilia Forest 1	1	2	1	1	0	2	dark	dark
59	2004	De Hel	2	1	0	0	0	0	dark	dark
60	2004	Deer Park	1	2	0	0	0	0	dark	NA
61	2004	Fernwood	2	0	1	1	1	3	dark	dark
62	2004	Higher Tokai	2	0	1	1	1	3	dark	dark
63	2004	Klein Leeukoppie	2	2	1	1	1	3	dark	dark
64	2004	Lakeside	1	0	1	1	1	3	dark	dark
65	2004	Lower Tokai 1	2	3	1	1	1	3	dark	dark
66	2004	Marlenes Nest	1	1	0	0	0	0	dark	light
67	2004	Middle Tokai 1	2	0	1	1	1	3	NA	NA
68	2004	Middle Tokai 2	2	0	1	1	1	3	dark	dark
69	2004	Naked Lady	2	1	1	1	0	2	light	dark
70	2004	Newlands 1	2	0	1	1	1	3	dark	dark
71	2004	Newlands 2	1	0	0	0	0	0	light	light
72	2004	Northern Border	1	2	0	0	0	0	dark	dark
73	2004	Orange Kloof	1	0	0	0	0	0	dark	dark
74	2004	Pagasvlei	1	0	1	1	1	3	dark	dark
75	2004	Price Drive	1	2	1	1	0	2	light	dark
76	2004	Rhodes Memorial 1	1	3	0	0	0	0	light	dark
77	2004	Ruyteplaats	1	0	1	1	1	3	dark	light
78	2004	Spilhaus Ave	1	1	0	0	0	0	light	dark
79	2004	Stone Church 1	3	2	1	0	0	1	dark	light
80	2004	Tokai Arboretum	1	0	1	0	0	1	NA	dark
81	2004	Zeekoevlei	1	0	1	1	0	2	NA	NA
82	2004	Zonnestraal	2	0	1	1	1	3	dark	dark
83	2004	Zwaanswyk Rd	2	2	1	1	1	3	light	light
84	2005	Cecilia Forest 1	2	1	1	1	1	3	dark	dark
85	2005	Clovelly Golf Course	1	2	1	0	0	1	dark	dark
86	2005	De Hel	1	0	1	1	1	3	dark	dark
87	2005	Deer Park	1	2	0	0	0	0	dark	dark
88	2005	Fernwood	2	2	1	0	0	1	NA	NA
89	2005	Higher Tokai	2	0	0	0	0	0	light	dark
90	2005	Klein Leeukoppie	3	2	1	1	1	3	dark	dark
91	2005	Lakeside	1	2	1	0	0	1	dark	NA
92	2005	Lower Tokai 1	1	3	1	1	1	3	dark	dark
93	2005	Marlenes Nest	2	2	1	1	1	3	dark	dark
94	2005	Middle Tokai 2	2	0	1	1	1	3	dark	dark
95	2005	Naked Lady	3	1	1	1	0	2	light	dark
96	2005	Newlands 2	1	1	0	0	0	0	light	light
97	2005	Northern Border	1	0	1	1	0	2	dark	dark
98	2005	Plumstead	1	2	1	1	0	2	light	dark
99	2005	Price Drive	1	0	1	1	1	3	light	dark
100	2005	Rhodes Memorial 1	1	0	0	0	0	0	light	dark
101	2005	Spilhaus Ave	1	0	1	0	0	1	light	dark
102	2005	Stone Church 1	3	2	1	1	1	3	dark	light
103	2005	Tokai Arboretum	2	2	1	1	1	3	light	dark
104	2005	UCT	1	2	1	0	0	1	dark	dark
105	2005	Zonnestraal	2	1	1	1	1	3	dark	dark
106	2005	Zwaanswyk Rd	2	1	1	1	1	3	light	light
107	2006	Applegarth	1	3	1	0	0	1	dark	dark
108	2006	Cecilia Forest 1	1	1	0	0	0	0	dark	dark
109	2006	Constantia Nek	1	2	0	0	0	0	NA	NA
110	2006	De Hel	1	2	1	1	1	3	light	light
111	2006	Deer Park	1	2	0	0	0	0	light	dark
112	2006	Fernwood	2	2	1	0	0	1	dark	dark
113	2006	Glen Dirk	1	2	1	0	0	1	dark	dark
114	2006	Groot Constantia	1	0	1	1	1	3	dark	dark
115	2006	Imhoffs Farm 1	1	2	1	1	0	2	light	dark
116	2006	Lakeside	1	0	1	1	1	3	dark	dark
117	2006	Lower Tokai 1	2	3	1	0	0	1	dark	dark
118	2006	Marlenes Nest	2	0	1	1	0	2	dark	dark
119	2006	Middle Tokai 2	2	1	1	1	1	3	dark	dark
120	2006	Naked Lady	3	3	1	0	0	1	light	dark
121	2006	Newlands 2	2	0	1	1	1	3	light	light
122	2006	Newlands Picnic	1	2	1	0	0	1	dark	NA
123	2006	Northern Border	1	0	1	0	0	1	dark	dark
124	2006	Pagasvlei	2	0	1	1	1	3	dark	dark
125	2006	Plumstead	1	2	1	1	0	2	light	dark
126	2006	Price Drive	1	0	1	1	1	3	light	dark
127	2006	Rhodes Memorial 1	1	3	0	0	0	0	light	dark
128	2006	Ruyteplaats	1	0	1	1	1	3	dark	dark
129	2006	Spilhaus Ave	2	0	1	1	1	3	light	dark
130	2006	Stone Church 1	2	3	1	1	1	3	dark	light
131	2006	Tokai Picnic	1	2	0	0	0	0	light	dark
132	2006	UCT	1	0	1	1	1	3	NA	NA
133	2006	Zonnestraal	2	1	1	1	1	3	dark	dark
134	2006	Zwaanswyk Rd	2	1	1	1	1	3	light	light
135	2007	Applegarth	1	1	1	1	0	2	dark	dark
136	2007	Bergvliet	1	0	1	1	0	2	dark	dark
137	2007	Bluegum Ridge	1	1	0	0	0	0	dark	dark
138	2007	Cecilia Forest 1	3	3	1	1	1	3	dark	dark
139	2007	Chart Farm	1	1	0	0	0	0	light	dark
140	2007	De Hel	1	0	1	1	1	3	light	dark
141	2007	Deer Park	1	1	0	0	0	0	light	dark
142	2007	Fernwood	2	2	1	1	0	2	dark	dark
143	2007	Glen Dirk	1	2	1	1	0	2	dark	dark
144	2007	Higher Tokai	1	0	1	1	1	3	light	dark
145	2007	Klein Constantia Vineyards	1	1	1	0	0	1	dark	dark
146	2007	Lower Tokai 1	1	0	1	0	0	1	dark	dark
147	2007	Marlenes Nest	2	0	1	1	1	3	dark	dark
148	2007	Middle Tokai 2	2	2	1	1	1	3	dark	dark
149	2007	Naked Lady	3	1	1	1	0	2	light	dark
150	2007	Newlands 1	3	0	1	0	0	1	dark	dark
151	2007	Newlands 2	1	0	1	1	1	3	light	light
152	2007	Newlands Picnic	1	0	0	0	0	0	dark	dark
153	2007	Northern Border	2	0	1	1	1	3	dark	light
154	2007	Pagasvlei	2	0	1	1	1	3	dark	dark
155	2007	Plumstead	1	0	1	1	0	2	light	dark
156	2007	Price Drive	1	0	1	1	1	3	dark	dark
157	2007	Rhodes Memorial 1	1	2	0	0	0	0	light	dark
158	2007	Stone Church 1	2	2	1	1	1	3	dark	light
159	2007	Tokai Arboretum	2	0	1	1	1	3	NA	NA
160	2007	Tokai Picnic	1	1	1	0	0	1	light	dark
161	2007	Zonnestraal	3	3	1	1	1	3	dark	dark
162	2007	Zwaanswyk Rd	3	0	1	1	1	3	dark	light
163	2008	Alphen Common	1	2	1	0	0	1	light	dark
164	2008	Alphen Trail	1	2	1	0	0	1	dark	light
165	2008	Applegarth	1	2	0	0	0	0	dark	NA
166	2008	Cecilia Forest 1	3	2	0	0	0	0	dark	dark
167	2008	Cecilia Forest South	1	2	0	0	0	0	dark	dark
168	2008	Chart Farm	1	3	0	0	0	0	light	dark
169	2008	Clovelly	1	2	1	1	1	3	dark	dark
170	2008	De Hel	1	0	1	1	1	3	light	dark
171	2008	Deer Park	1	3	1	0	0	1	light	dark
172	2008	Fernwood	2	2	1	1	0	2	dark	dark
173	2008	Glen Cairn	1	0	1	1	1	3	dark	dark
174	2008	Glen Dirk	2	0	0	0	0	0	dark	dark
175	2008	Higher Tokai	1	2	1	0	0	1	light	dark
176	2008	Imhoffs Farm 1	1	1	1	1	0	2	light	dark
177	2008	Imhoffs Farm 2	1	1	0	0	0	0	dark	dark
178	2008	Klein Constantia Vineyards	1	0	1	1	1	3	dark	dark
179	2008	Lower Tokai 1	2	0	1	1	0	2	dark	light
180	2008	Marlenes Nest	2	2	1	1	0	2	light	dark
181	2008	Naked Lady	1	1	1	0	0	1	light	dark
182	2008	Newlands 1	1	2	0	0	0	0	dark	dark
183	2008	Newlands 2	1	2	0	0	0	0	dark	dark
184	2008	Northern Border	2	1	1	0	0	1	dark	light
185	2008	Pagasvlei	2	0	1	1	1	3	dark	dark
186	2008	Rhodes Memorial 1	1	0	0	0	0	0	light	dark
187	2008	Ruyteplaats	1	2	1	0	0	1	dark	dark
188	2008	Sonnehof 1	1	0	0	0	0	0	dark	dark
189	2008	Southern Cross Drive	1	1	0	0	0	0	light	dark
190	2008	Stone Church 1	3	3	1	1	1	3	dark	light
191	2008	Sunnycroft	1	2	0	0	0	0	dark	light
192	2008	Tokai Arboretum	1	0	1	1	1	3	NA	NA
193	2008	Tokai Picnic	1	3	1	1	0	2	light	dark
194	2008	Zeekoevlei	1	1	0	0	0	0	dark	light
195	2008	Zonnestraal	2	3	1	0	0	1	dark	dark
196	2008	Zwaanswyk Rd	1	0	1	0	0	1	dark	dark
197	2009	Alphen Common	1	0	1	1	1	3	light	dark
198	2009	Alphen Trail	1	1	1	1	1	3	dark	light
199	2009	Applegarth	1	1	1	1	1	3	light	light
200	2009	Cecilia Forest 1	2	2	1	1	0	2	dark	dark
201	2009	Cecilia Forest South	1	2	0	0	0	0	dark	dark
202	2009	Chart Farm	1	3	0	0	0	0	light	NA
203	2009	Clovelly	1	2	1	1	0	2	dark	dark
204	2009	Constantia Nek	1	1	0	0	0	0	dark	dark
205	2009	De Hel	1	0	1	1	1	3	light	dark
206	2009	Deer Park	1	2	1	0	0	1	light	NA
207	2009	Fernwood	2	3	1	0	0	1	dark	dark
208	2009	Glen Dirk	2	0	1	0	0	1	dark	dark
209	2009	Higher Tokai	1	0	1	1	1	3	light	dark
210	2009	Imhoffs Farm 1	1	0	1	1	1	3	light	dark
211	2009	Imhoffs Farm 2	2	0	1	1	1	3	dark	dark
212	2009	Klein Constantia Vineyards	1	0	1	1	1	3	dark	dark
213	2009	Klein Leeukoppie	1	0	1	1	1	3	dark	dark
214	2009	Lower Tokai 1	3	0	1	1	1	3	dark	dark
215	2009	Lower Tokai 2	1	0	1	0	0	1	dark	dark
216	2009	Marlenes Nest	2	3	1	1	1	3	light	dark
217	2009	Middle Tokai 1	1	2	1	1	0	2	dark	dark
218	2009	Middle Tokai 2	1	0	0	0	0	0	dark	NA
219	2009	Mowbray Golf Course	1	0	1	0	0	1	dark	light
220	2009	Naked Lady	1	1	1	0	0	1	light	dark
221	2009	Newlands 1	1	2	1	0	0	1	dark	dark
222	2009	Newlands 2	1	1	1	1	1	3	dark	dark
223	2009	Newlands 3	1	2	0	0	0	0	NA	NA
224	2009	Northern Border	2	0	1	1	1	3	dark	light
225	2009	Oakley Avenue	1	0	0	0	0	0	light	dark
226	2009	Ottery Tech	1	1	1	0	0	1	light	dark
227	2009	Pagasvlei	3	0	1	1	1	3	dark	dark
228	2009	Rhodes Memorial 1	1	2	1	0	0	1	dark	dark
229	2009	Ruyteplaats	1	2	1	0	0	1	dark	dark
230	2009	Southern Cross Drive	1	3	0	0	0	0	light	dark
231	2009	Stone Church 1	3	3	1	1	0	2	dark	light
232	2009	Sunnycroft	1	2	1	0	0	1	dark	light
233	2009	Tokai Arboretum	3	0	1	1	1	3	NA	NA
234	2009	Tokai Picnic	1	1	1	1	1	3	light	dark
235	2009	Westlake Golf	1	1	1	1	1	3	dark	light
236	2009	Zeekoevlei	1	2	0	0	0	0	dark	light
237	2009	Zonnestraal	2	1	1	1	0	2	dark	dark
238	2009	Zwaanswyk Rd	1	1	1	1	0	2	dark	dark
239	2010	Alphen Common	1	2	1	1	0	2	light	dark
240	2010	Alphen Trail	1	1	1	0	0	1	dark	light
241	2010	Applegarth	1	0	1	1	1	3	light	dark
242	2010	Audreys Nest	1	2	1	0	0	1	light	dark
243	2010	Bergvliet	1	2	1	0	0	1	dark	dark
244	2010	Bishops Court East	1	3	0	0	0	0	dark	dark
245	2010	Cecilia Forest 1	3	1	1	0	0	1	dark	dark
246	2010	Cecilia Forest South	1	0	0	0	0	0	dark	dark
247	2010	Chart Farm	1	2	0	0	0	0	light	dark
248	2010	Clovelly	1	3	1	0	0	1	dark	NA
249	2010	Constantia Nek	1	0	1	0	0	1	dark	dark
250	2010	De Hel	1	3	1	0	0	1	light	dark
251	2010	Deer Park	2	2	1	1	0	2	dark	dark
252	2010	Fernwood	2	3	1	0	0	1	dark	dark
253	2010	Glen Cairn	1	2	0	0	0	0	dark	light
254	2010	Higher Tokai	1	1	1	1	0	2	light	dark
255	2010	Imhoffs Farm 1	1	0	1	1	0	2	light	NA
256	2010	Imhoffs Farm 2	2	1	1	1	0	2	dark	dark
257	2010	Klein Constantia Vineyards	1	0	1	1	1	3	dark	dark
258	2010	Klein Leeukoppie	1	2	1	0	0	1	dark	dark
259	2010	Klip Road Cemetery	2	0	1	1	1	3	dark	dark
260	2010	Klip Road Cemetery	2	0	0	0	0	0	dark	dark
261	2010	Lower Tokai 1	3	0	1	1	1	3	dark	dark
262	2010	Marlenes Nest	2	2	1	1	1	3	light	dark
263	2010	Middle Tokai 2	1	2	0	0	0	0	dark	dark
264	2010	Naked Lady	1	1	1	0	0	1	light	dark
265	2010	Newlands 1	1	0	1	1	1	3	dark	dark
266	2010	Newlands 2	1	1	1	1	1	3	dark	dark
267	2010	Newlands 3	1	2	1	0	0	1	dark	dark
268	2010	Newlands Picnic	1	3	0	0	0	0	dark	dark
269	2010	Northern Border	2	0	1	0	0	1	light	dark
270	2010	Ottery Tech	1	3	0	0	0	0	light	dark
271	2010	Pagasvlei	3	0	1	1	1	3	dark	dark
272	2010	Perdekloof	1	2	1	0	0	1	dark	dark
273	2010	Rhodes Memorial 1	1	1	0	0	0	0	dark	dark
274	2010	Rifle Range	2	2	0	0	0	0	dark	light
275	2010	Ruyteplaats	1	2	0	0	0	0	dark	dark
276	2010	Sonnehof 1	1	2	0	0	0	0	NA	NA
277	2010	Southern Cross Drive	1	2	0	0	0	0	light	dark
278	2010	Stone Church 1	3	1	1	0	0	1	dark	light
279	2010	Sunnycroft	1	3	1	0	0	1	dark	light
280	2010	The Glen	1	2	0	0	0	0	dark	dark
281	2010	Tokai Arboretum	3	2	1	0	0	1	NA	NA
282	2010	Tokai Picnic	1	2	1	1	0	2	light	dark
283	2010	Westlake Golf	1	3	1	0	0	1	dark	light
284	2010	Zeekoevlei	1	3	0	0	0	0	dark	light
285	2010	Zonnestraal	2	2	1	1	0	2	dark	dark
286	2011	Alphen Common	1	0	1	1	1	3	light	dark
287	2011	Alphen Trail	1	2	1	0	0	1	dark	light
288	2011	Audreys Nest	1	3	1	0	0	1	light	dark
289	2011	Bergvliet	1	2	1	0	0	1	dark	dark
290	2011	Bishops Court East	1	2	0	0	0	0	dark	dark
291	2011	Cecilia Forest 1	1	0	1	1	0	2	dark	dark
292	2011	Chart Farm	1	0	0	0	0	0	light	dark
293	2011	Clovelly	1	2	0	0	0	0	dark	dark
294	2011	Dassenberg	1	2	0	0	0	0	dark	NA
295	2011	De Hel	1	0	1	1	1	3	light	dark
296	2011	Deer Park	2	2	1	0	0	1	dark	dark
297	2011	Fernwood	2	1	1	1	1	3	dark	dark
298	2011	Glen Cairn	2	2	1	1	1	3	dark	light
299	2011	Glen Dirk	3	0	1	1	1	3	dark	dark
300	2011	Groot Constantia	2	2	1	0	0	1	dark	dark
301	2011	Harcroft	1	1	1	1	1	3	dark	light
302	2011	Higher Tokai	1	0	1	1	1	3	light	dark
303	2011	Imhoffs Farm 1	1	2	1	1	0	2	light	dark
304	2011	Imhoffs Farm 2	1	1	1	0	0	1	dark	dark
305	2011	Klein Constantia Vineyards	1	1	0	0	0	0	dark	dark
306	2011	Klein Leeukoppie	1	1	1	0	0	1	dark	dark
307	2011	Klip Road Cemetery	2	0	1	0	0	1	dark	dark
308	2011	Lower Tokai 1	1	0	1	1	0	2	light	dark
309	2011	Marlenes Nest	2	2	1	1	1	3	light	dark
310	2011	Middle Tokai 2	1	1	1	0	0	1	dark	dark
311	2011	Naked Lady	1	2	1	1	0	2	light	dark
312	2011	Newlands 1	1	2	1	1	1	3	dark	dark
313	2011	Newlands 3	1	2	1	0	0	1	dark	dark
314	2011	Newlands Picnic	1	3	0	0	0	0	dark	dark
315	2011	Orange Kloof	1	2	0	0	0	0	dark	dark
316	2011	Ottery Tech	1	2	1	0	0	1	light	dark
317	2011	Pagasvlei	3	0	1	1	1	3	dark	dark
318	2011	Perdekloof	1	0	1	1	1	3	dark	dark
319	2011	Princessvlei	2	0	1	1	0	2	dark	dark
320	2011	Rhodes Memorial 1	1	2	0	0	0	0	dark	dark
321	2011	Rifle Range	1	0	0	0	0	0	dark	light
322	2011	Ruyteplaats	1	2	1	0	0	1	dark	dark
323	2011	Sonnehof 1	2	2	1	0	0	1	light	light
324	2011	Southern Cross Drive	1	3	1	1	1	3	light	dark
325	2011	Stone Church 1	3	0	1	0	0	1	light	light
326	2011	Sunnycroft	1	3	1	0	0	1	dark	light
327	2011	Tamboers Kloof	1	2	1	1	0	2	dark	dark
328	2011	The Glen	1	3	0	0	0	0	dark	dark
329	2011	Tokai Arboretum	1	2	1	1	0	2	NA	NA
330	2011	Tokai Picnic	1	0	1	1	1	3	light	dark
331	2011	Westlake Golf	1	0	1	1	0	2	dark	light
332	2011	Zeekoevlei	1	2	0	0	0	0	dark	light
333	2011	Zonnestraal	3	4	1	1	1	3	dark	dark
334	2012	Alphen Common	1	4	1	0	0	1	light	dark
335	2012	Alphen Trail	1	0	0	0	0	0	dark	light
336	2012	Audreys Nest	1	3	1	0	0	1	light	dark
337	2012	Bergvliet	1	2	1	0	0	1	dark	dark
338	2012	Bishops Court East	1	3	1	0	0	1	dark	dark
339	2012	Cecilia Forest 1	1	0	0	0	0	0	light	dark
340	2012	Chart Farm	1	2	1	1	0	2	dark	light
341	2012	Clovelly	1	0	1	1	1	3	dark	dark
342	2012	Deer Park	2	2	0	0	0	0	dark	dark
343	2012	Dewaal Park	1	1	1	1	0	2	light	light
344	2012	Fernwood	2	2	1	1	1	3	dark	dark
345	2012	Glen Cairn	2	1	0	0	0	0	dark	light
346	2012	Glen Dirk	1	2	1	0	0	1	dark	dark
347	2012	Groot Constantia	2	0	0	0	0	0	dark	dark
348	2012	Harcroft	1	0	1	0	0	1	dark	dark
349	2012	Higher Tokai	1	0	1	1	0	2	light	dark
350	2012	Imhoffs Farm 1	1	0	1	1	1	3	light	NA
351	2012	Imhoffs Farm 2	1	3	1	0	0	1	dark	dark
352	2012	Klein Constantia Vineyards	1	0	1	0	0	1	dark	dark
353	2012	Klein Leeukoppie	1	0	1	1	1	3	dark	dark
354	2012	Klip Road Cemetery	2	0	0	0	0	0	dark	dark
355	2012	Lesueur	1	2	0	0	0	0	dark	light
356	2012	Little Princessvlei	1	1	1	0	0	1	light	dark
357	2012	Lower Tokai 1	2	2	0	0	0	0	light	dark
358	2012	Marlenes Nest	1	1	1	1	1	3	light	dark
359	2012	Middle Tokai 2	1	0	1	0	0	1	dark	dark
360	2012	Naked Lady	1	0	1	0	0	1	light	dark
361	2012	Newlands 1	1	1	0	0	0	0	dark	dark
362	2012	Newlands 2	1	0	0	0	0	0	dark	dark
363	2012	Newlands 3	1	1	0	0	0	0	dark	dark
364	2012	Newlands 4	1	1	1	0	0	1	dark	dark
365	2012	Newlands Picnic	1	3	0	0	0	0	dark	dark
366	2012	Oakley Avenue	1	0	1	1	1	3	dark	dark
367	2012	Orange Kloof	1	3	0	0	0	0	dark	dark
368	2012	Ottery Tech	1	0	1	1	1	3	light	dark
369	2012	Pagasvlei	3	0	1	1	1	3	dark	dark
370	2012	Perdekloof	1	0	1	0	0	1	NA	dark
371	2012	Princessvlei	2	0	0	0	0	0	dark	dark
372	2012	Rhodes Memorial 1	1	3	0	0	0	0	dark	dark
373	2012	Rifle Range	1	0	0	0	0	0	dark	light
374	2012	Ruyteplaats	1	2	0	0	0	0	dark	light
375	2012	Sonnehof 1	1	2	1	1	0	2	light	light
376	2012	Southern Cross Drive	1	1	1	1	1	3	light	dark
377	2012	Spilhaus Ave	2	0	0	0	0	0	light	dark
378	2012	Stone Church 1	2	2	1	0	0	1	light	light
379	2012	Sunnycroft	1	2	1	0	0	1	dark	dark
380	2012	Tamboers Kloof	1	2	0	0	0	0	dark	dark
381	2012	The Glen	1	2	0	0	0	0	dark	dark
382	2012	Tokai Arboretum	1	1	1	1	1	3	NA	NA
383	2012	Tokai Picnic	2	2	1	1	1	3	light	dark
384	2012	Westlake Golf	1	0	1	1	0	2	dark	light
385	2012	Zeekoevlei	1	1	0	0	0	0	dark	light
386	2012	Zonnestraal	3	0	1	1	1	3	dark	light
387	2013	Alphen Common	1	0	1	1	1	3	dark	dark
388	2013	Alphen Trail	1	3	1	1	0	2	dark	light
389	2013	Audreys Nest	1	1	1	1	0	2	light	dark
390	2013	Bergvliet	1	2	1	0	0	1	dark	dark
391	2013	Bishops Court East	1	2	0	0	0	0	dark	dark
392	2013	Chart Farm	1	0	1	0	0	1	dark	light
393	2013	Clovelly	1	0	1	0	0	1	dark	dark
394	2013	Deer Park	2	2	0	0	0	0	dark	dark
395	2013	Dewaal Park	1	1	0	0	0	0	light	light
396	2013	Fernwood	2	1	1	1	1	3	dark	dark
397	2013	Glen Cairn	2	1	1	0	0	1	dark	light
398	2013	Glen Dirk	1	1	1	0	0	1	dark	dark
399	2013	Harcroft	1	0	1	1	1	3	dark	dark
400	2013	Higher Tokai	1	0	1	1	1	3	light	dark
401	2013	Imhoffs Farm 1	1	2	0	0	0	0	light	light
402	2013	Imhoffs Farm 2	1	1	1	0	0	1	dark	dark
403	2013	Klein Constantia Vineyards	1	0	0	0	0	0	dark	dark
404	2013	Klein Leeukoppie	1	2	1	0	0	1	dark	dark
405	2013	Klip Road Cemetery	2	0	1	0	0	1	dark	dark
406	2013	Lesueur	1	0	1	1	1	3	dark	NA
407	2013	Little Princessvlei	1	0	0	0	0	0	light	dark
408	2013	Lower Tokai 1	2	2	1	0	0	1	light	dark
409	2013	Marlenes Nest	1	2	1	1	0	2	light	dark
410	2013	Naked Lady	1	0	0	0	0	0	light	dark
411	2013	Newlands 1	2	2	0	0	0	0	dark	dark
412	2013	Newlands 2	1	0	0	0	0	0	dark	dark
413	2013	Newlands 3	1	0	0	0	0	0	dark	dark
414	2013	Newlands 4	2	2	1	0	0	1	NA	NA
415	2013	Newlands Picnic	1	2	1	1	0	2	dark	dark
416	2013	Oakley Avenue	1	2	1	0	0	1	light	dark
417	2013	Orange Kloof	1	2	0	0	0	0	dark	NA
418	2013	Ottery	3	0	1	0	0	1	dark	dark
419	2013	Ottery Tech	3	0	1	0	0	1	dark	dark
420	2013	Pagasvlei	1	1	1	0	0	1	dark	NA
421	2013	Rhodes Memorial 1	1	0	0	0	0	0	dark	dark
422	2013	Rifle Range	1	0	0	0	0	0	dark	light
423	2013	Ruyteplaats	1	2	0	0	0	0	dark	light
424	2013	Sonnehof 1	1	1	1	1	1	3	light	light
425	2013	Spilhaus Ave	2	0	0	0	0	0	dark	dark
426	2013	Stone Church 1	2	0	1	0	0	1	light	light
427	2013	Sunnycroft	1	2	0	0	0	0	dark	dark
428	2013	Tamboers Kloof	1	1	0	0	0	0	dark	dark
429	2013	The Glen	1	0	0	0	0	0	dark	dark
430	2013	Tokai Arboretum	3	0	1	1	0	2	NA	NA
431	2013	Tokai Picnic	3	1	0	0	0	0	dark	NA
432	2013	Westlake Golf	1	2	1	0	0	1	dark	light
433	2013	Zeekoevlei	1	0	0	0	0	0	dark	light
434	2013	Zonnestraal	3	0	1	1	1	3	dark	dark

## Sheet: description
Data from: Is multiple nest building an adequate strategy to cope with inter-species nest usurpation?
Sumasgutner, Petra; Millán, Juan; Curtis, Odette; Koeslag, Ann; Amar, Arjun
Taxonomic names
Accipiter melanoleucus
Alopochen aegyptiaca
Geographic region covered
Cape Town, Western Cape, South Africa
Timespan covered
2000-2013
Description
Excel table with 2 sheets: i) first sheet contains all raw data needed for nest based analyses, including the timing of breeding, productivity and the parental morphs
ii) second sheet contains all raw data needed for territory based analyses, including the number of nests, productivity and the parental morphs
gscore: geese-score; on ‘nest’ or ‘territory’ level
0=no geese present
1=geese present
2=nest harassment
3=nest usurpation
